# Supplementary material for: Development of Hydroxyapatite/Polycaprolactone Composite Biomaterials for Laser Powder Bed Fusion: Evaluation of Powder Characteristics, Mechanical Properties and Biocompatibility
Source: Polymers (Basel). 2024 Mar 7;16(6):731. doi: 10.3390/polym16060731 (PMC10975002; doi:10.3390/polym16060731)
Supplement: Supplementary file 1 [file polymers-16-00731-s001.zip]

Archive with 1 entries (1 files):
- polymers-2823607-supplementary.pdf
